# Supplementary material for: Chitinase-Like Protein PpCTL1 Contributes to Maintaining Fruit Firmness by Affecting Cellulose Biosynthesis during Peach Development
Source: Foods. 2023 Jun 27;12(13):2503. doi: 10.3390/foods12132503 (PMC10340415; doi:10.3390/foods12132503)
Supplement: Supplementary file 1 [file foods-12-02503-s001.zip]

Archive with 1 entries (1 files):
- foods-2439933-supplementary.pdf
